# Supplementary material for: Tau and Aβ imaging, CSF measures, and cognition in Alzheimer's disease
Source: Sci Transl Med. Author manuscript; Available in PMC 2017 May 11. (PMC5267531; doi:10.1126/scitranslmed.aaf2362)
Supplement: Supplemental_data [file NIHMS830812-supplement-Supplemental_data.xlsx]

## Sheet: Sheet1
	Predictor Region	CSF tau	CSF Ab		Episodic	Semantic	Visuospat	Global
PET Tau	AMYGDALA	0	0.0155112		-0.0217602	0	0	0
	BRAINSTEM	0.0545822	0.0100861		0.00982652	0	0	0.132813
	CAUD	0	0.0133207		0	0	0	0
	CTX_SSTSBANK	0	0		-0.00604674	0	0	0
	CTX_CAUDANTCNG	0	-0.00940199		0	0	0	0
	CTX_CAUDMIDFRN	0	-0.011898		-0.00160871	0	0	0
	CTX_CUNEUS	0.708855	0		-0.0123148	0	-0.170417	-0.103267
	CTX_ENTORHINAL	0.327148	0		-0.0124914	0	0	0
	CTX_FRNPOLE	0.127849	-0.00393479		0	0	0	0
	CTX_FUSIFORM	-0.0405849	0.00304337		-0.0190794	0	0	0
	CTX_INFERPRTL	0	0		-0.00645809	0	0	0
	CTX_INFERTMP	0	0.00347267		-0.020362	-0.412448	-0.11172	-0.197031
	CTX_INSULA	-0.0411391	0.0139707		-0.0140495	0	0	0
	CTX_ISTHMUSCNG	0	0		-0.00483794	0	0	0
	CTX_LATOCC	0	0		-0.012853	0	0	0
	CTX_LATORBFRN	0	0.00792398		-0.00610906	0	0	0
	CTX_LINGUAL	0	0		-0.0144165	0	-0.0903196	-0.0205084
	CTX_MEDORBFRN	0	0		-0.0105689	0	0	0
	CTX_MIDTMP	-0.0618107	0.00362481		-0.0120837	0	0	0
	CTX_PARACNTRL	-0.227307	0		-0.0042877	0	0	0
	CTX_PARAHPCMPL	0	0		-0.00928844	0	-0.0429541	0
	CTX_PARSOPCLRS	0	-0.0158848		0	0	0	0
	CTX_PARSORBLS	-0.0479481	0		0	0	0	0
	CTX_PARSTRNGLS	-0.051759	-0.0191418		0	0	0	0
	CTX_PERICLCRN	-0.247284	-0.0104855		-0.00302436	0	0	0
	CTX_POSTCNTRL	0	-0.00454152		0	0	0	0
	CTX_POSTCNG	-0.0993683	-0.00677687		-0.00635427	0	0	0
	CTX_PRECNTRL	-0.218111	-0.0151669		-0.00772292	0	0	0
	CTX_PRECUNEUS	0	-0.0153187		-0.00186704	0	0	0
	CTX_ROSANTCNG	0	0		0	0	0	0
	CTX_ROSMIDFRN	0	-0.0215586		-0.000552973	0	0	0
	CTX_SUPERFRN	0	-0.00569724		-0.00269403	0	0	0
	CTX_SUPERPRTL	0	-0.00968532		-0.0132685	0	0	0
	CTX_SUPERTMP	0	0		-0.00328791	0	0	0
	CTX_SUPRAMRGNL	0	0		-0.00387288	0	0	0
	CTX_TMPPOLE	0	0.0132285		-0.0134581	0	0	0
	CTX_TRANSTMP	0.289845	0.026715		0	0	0.0692476	0
	HIPPOCAMPUS	-0.272658	0		-0.0209826	-0.100009	-0.148328	-0.206705
	PALLIDUM	-0.0206417	0		-0.00225553	0	-0.0679119	0
	PUTAMEN	0.0924676	0		-0.00198645	0	0	0
	THALAMUS_PRPR	0	0		0	0	0	0
	VENTRALDC	0	0		0	0	0	0
PET Ab	AMYGDALA	0	2.60086e-06		-0.000713634	0	0	0
	BRAINSTEM	-0.0120546	0.00669197		0.00801679	0	0	0
	CAUD	0.0126725	-0.00835845		0	0	0	0
	CTX_SSTSBANK	0.230949	-0.0177678		-0.00498182	0	0	0
	CTX_CAUDANTCNG	0.0233775	-0.014272		0	0	0	0
	CTX_CAUDMIDFRN	0	-0.0254395		-0.00233108	0	0	0
	CTX_CUNEUS	0	-0.0125642		0	0	0	0
	CTX_ENTORHINAL	-0.027281	0		-0.00886201	0	-0.0555607	-0.0711502
	CTX_FRNPOLE	-0.234343	-0.0192226		0	0	0	0
	CTX_FUSIFORM	0	-0.00757673		-0.0121062	0	0	0
	CTX_INFERPRTL	0	-0.0200317		-0.00326634	0	0	0
	CTX_INFERTMP	0	0		-0.0155208	0	0	-0.0262053
	CTX_INSULA	0.153615	-0.00568471		0	0	0	0
	CTX_ISTHMUSCNG	0	-0.0226822		0	0	0	0
	CTX_LATOCC	0	-0.00705148		-0.00343682	0	0	0
	CTX_LATORBFRN	0	-0.00620833		-0.00526418	0	0	0
	CTX_LINGUAL	0	-0.00696702		0	0	0	0
	CTX_MEDORBFRN	0	-0.0196146		-0.00255591	0	0	0
	CTX_MIDTMP	0	-0.0039051		-0.00782311	0	0	0
	CTX_PARACNTRL	0	-0.0145294		-0.00448009	0	0	0
	CTX_PARAHPCMPL	-0.234246	-0.00400492		-0.00651001	0	-0.0617673	0
	CTX_PARSOPCLRS	0	-0.0172015		-0.00218778	0	0	0
	CTX_PARSORBLS	0.374491	0		-0.00400948	0	0	0
	CTX_PARSTRNGLS	0	-0.0210727		-0.00205389	0	0	0
	CTX_PERICLCRN	0	-0.020947		-0.00066215	0	0	0
	CTX_POSTCNTRL	0	-0.0117312		0	0	0	0
	CTX_POSTCNG	0	-0.0184194		-0.00172155	0	0	0
	CTX_PRECNTRL	0	-0.0106979		-0.00378449	0	0	0
	CTX_PRECUNEUS	0	-0.0218724		-0.000636974	0	0	0
	CTX_ROSANTCNG	0	-0.0140828		0	0	0	0
	CTX_ROSMIDFRN	0	-0.0175282		-0.00605325	0	0	0
	CTX_SUPERFRN	0.0884331	-0.0184306		-0.00308392	0	0	0
	CTX_SUPERPRTL	0	-0.0183622		0	0	0	0
	CTX_SUPERTMP	0	-0.00994902		-0.000552725	0	0	0
	CTX_SUPRAMRGNL	0	-0.0150423		-0.00355646	0	0	0
	CTX_TMPPOLE	-0.175039	0		0	0	0	0
	CTX_TRANSTMP	0.372946	-0.0044977		0	0	0	0
	HIPPOCAMPUS	0	0		0.00354824	0	0	0
	PALLIDUM	-0.376344	0.00268899		0.00148856	0	0	0
	PUTAMEN	0.133567	0		0	0	0	0
	THALAMUS_PRPR	-0.095428	-0.00272046		0	0	0	0
	VENTRALDC	0	0.0121322		0.00431536	0	0	0
